# Supplementary material for: Mitigation potential of global ammonia emissions and related health impacts in the trade network
Source: Nat Commun. 2021 Nov 5;12:6308. doi: 10.1038/s41467-021-25854-3 (PMC8571346; doi:10.1038/s41467-021-25854-3)
Supplement: Supplementary file 3 — Supplementary Data 1 [file 41467_2021_25854_MOESM3_ESM.xlsx]

## Sheet: Table 1
Embodied agricultural NH3 emissions in international exports (Gg).
Region	Crop-NH3	Livestock-NH3	Total EEE	Share in PBE
Afghanistan	4.03437	16.4431	20.4775	0.442852
Albania	2.43706	6.30905	8.74611	0.389929
Algeria	4.95699	8.46092	13.4179	0.180058
Angola	0.645084	4.49585	5.14093	0.123343
Antigua	0.010987	0.021687	0.032674	0.125669
Argentina	167.823	62.3115	230.135	0.442933
Armenia	1.8556	2.06586	3.92146	0.204136
Aruba	0	0.022993	0.022993	0.574825
Australia	196.494	162.865	359.359	0.550489
Austria	16.905	26.633	43.538	0.480393
Azerbaijan	11.9304	25.7597	37.6901	0.511816
Bahamas	0.268743	0.302947	0.57169	0.488624
Bahrain	0.02019	0.036342	0.056532	0.2019
Bangladesh	148.054	41.0942	189.148	0.352363
Barbados	0.19557	0.316469	0.512039	0.355583
Belarus	123.005	77.2062	200.211	0.780885
Belgium	36.8782	56.5069	93.3851	0.793079
Belize	0.659927	0.693341	1.35327	0.835351
Benin	2.00629	3.12115	5.12744	0.230343
Bermuda	0.007466	0.0028	0.010266	0.0933273
Bhutan	0.169928	0.304226	0.474154	0.274077
Bolivia	6.22135	22.0263	28.2477	0.266966
Bosnia and Herzegovina	4.47817	5.00358	9.48175	0.347954
Botswana	0.250017	1.65558	1.9056	0.105049
Brazil	219.036	169.753	388.789	0.137421
British Virgin Islands	0.008486	0.012729	0.021215	0.4243
Brunei	0.313851	0.89776	1.21161	0.364943
Bulgaria	20.9349	15.77	36.7049	0.744219
Burkina Faso	4.07826	19.4038	23.4821	0.305716
Burundi	0.212359	1.51954	1.7319	0.235954
Cambodia	20.6766	18.3753	39.0519	0.585574
Cameroon	8.07342	23.8536	31.927	0.61116
Canada	377.483	130.305	507.788	0.60672
Cape Verde	0.076209	0.148846	0.225055	0.119077
Cayman Islands	0	0.001975	0.001975	0.09875
Central African Republic	0.976473	8.44345	9.41992	0.289755
Chad	2.82489	21.1784	24.0033	0.453834
Chile	105.994	13.9754	119.969	0.609198
Mainland China	1300.31	309.896	1610.21	0.109922
Colombia	22.935	4.82347	27.7585	0.0745654
Congo	1.35403	1.01243	2.36646	0.411558
Costa Rica	21.0046	13.1784	34.183	0.841531
Croatia	12.2786	6.33874	18.6173	0.329627
Cuba	7.62141	11.9857	19.6071	0.377859
Cyprus	1.17765	1.72361	2.90126	0.451207
Czech Republic	26.0698	16.692	42.7618	0.508282
Cote d’Ivoire	7.94498	0.640696	8.58568	0.225998
North Korea	21.1924	8.4373	29.6297	0.583492
DR Congo	0.55434	1.69961	2.25395	0.135535
Denmark	49.1092	76.8577	125.967	0.79832
Djibouti	0.025788	0.660826	0.686614	0.322354
Dominican Republic	14.117	24.3392	38.4562	0.473249
Ecuador	29.439	3.53936	32.9784	0.257523
Egypt	121.015	31.3122	152.327	0.348838
El Salvador	9.8476	5.1402	14.9878	0.486301
Eritrea	0.247804	2.53332	2.78112	0.190619
Estonia	2.2132	2.36642	4.57962	0.425615
Ethiopia	60.2565	220.079	280.336	0.779208
Fiji	2.94386	3.05764	6.0015	0.711078
Finland	16.153	12.9675	29.1205	0.625844
France	204.949	159.47	364.419	0.419239
French Polynesia	0.045858	0.042695	0.088553	0.15813
Gabon	0.564223	1.08207	1.64629	0.772908
Gambia	0.062494	0.404373	0.466867	0.183806
Georgia	3.87031	0.741141	4.61145	0.141978
Germany	200.855	164.611	365.466	0.44249
Ghana	4.6508	12.1484	16.7992	0.543839
Greece	11.0267	9.03188	20.0586	0.263167
Greenland	0	0.003089	0.003089	0.3089
Guatemala	38.2008	25.8428	64.0436	0.756301
Guinea	1.58083	8.00931	9.59014	0.350517
Guyana	0.320494	0.227218	0.547712	0.0468932
Haiti	2.01304	4.20323	6.21627	0.268405
Honduras	12.6511	16.4038	29.0549	0.676167
Hong Kong	0	0.050932	0.050932	0.108366
Hungary	27.6798	29.8	57.4798	0.553329
Iceland	2.01922	1.65894	3.67816	0.83785
India	730.845	126.509	857.354	0.122875
Indonesia	149.395	26.1821	175.577	0.109323
Iran	22.1299	23.6652	45.7951	0.08342
Iraq	0.80406	0.425603	1.22966	0.0143736
Ireland	55.7234	64.5725	120.296	0.829341
Israel	5.72888	1.86438	7.59326	0.309172
Italy	101.079	103.204	204.283	0.368204
Jamaica	2.20924	2.52561	4.73485	0.536223
Japan	2.8376	4.56202	7.39962	0.0261526
Jordan	1.40179	3.39464	4.79643	0.523057
Kazakhstan	5.04831	6.6988	11.7471	0.0973813
Kenya	7.19166	5.19657	12.3882	0.0740967
Kuwait	0.041699	0.348579	0.390278	0.0651549
Kyrgyzstan	0.932561	1.27532	2.20788	0.0846256
Laos	16.5195	24.2389	40.7584	0.812568
Latvia	1.28153	1.26797	2.5495	0.150591
Lebanon	4.29804	3.54483	7.84287	0.526721
Lesotho	0.083407	0.830737	0.914144	0.166815
Liberia	0.949345	2.43563	3.38498	0.958916
Libya	0.288748	1.90605	2.1948	0.157786
Lithuania	8.42482	6.60486	15.0297	0.35339
Luxembourg	0.361958	1.80979	2.17175	0.635014
Macao SAR	0	0.069175	0.069175	0.628864
Madagascar	10.3026	40.6974	51	0.712689
Malawi	26.7668	15.2168	41.9836	0.820313
Malaysia	58.7145	7.42248	66.137	0.305949
Maldives	0	0	0	#DIV/0!
Mali	2.66142	20.9227	23.5841	0.267971
Malta	0.086208	0.120076	0.206284	0.153943
Mauritania	1.25985	16.0649	17.3248	0.711781
Mauritius	0.938107	0.434342	1.37245	0.377046
Mexico	138.338	30.7734	169.111	0.200688
Mongolia	7.95413	37.541	45.4951	0.698957
Morocco	17.4006	29.1766	46.5772	0.46915
Mozambique	3.43888	11.5031	14.942	0.446029
Myanmar	93.3007	118.162	211.463	0.608526
Namibia	1.14526	10.3404	11.4857	0.550607
Nepal	10.191	19.88	30.071	0.4692
Netherlands	62.7402	103.782	166.522	0.848521
Netherlands Antilles	0	0.024125	0.024125	0.301563
New Caledonia	0.040096	0.087038	0.127134	0.0977954
New Zealand	106.377	75.8149	182.192	0.794696
Nicaragua	17.9462	15.6774	33.6236	0.637293
Niger	0.657211	8.05837	8.71558	0.111581
Nigeria	30.9575	51.1149	82.0724	0.256292
Norway	7.98428	6.39545	14.3797	0.33449
Oman	0.903125	1.98849	2.89161	0.404988
Pakistan	364.23	120.728	484.958	0.367345
Panama	3.51291	5.6174	9.13031	0.407058
Papua New Guinea	1.48405	2.65458	4.13863	0.722274
Paraguay	7.52999	3.42645	10.9564	0.136359
Peru	12.6791	10.821	23.5001	0.145502
Philippines	35.7356	1.58875	37.3243	0.118928
Poland	52.9542	37.6908	90.645	0.183366
Portugal	6.99324	12.008	19.0012	0.259296
Qatar	0.024164	0.192303	0.216467	0.100682
South Korea	3.96998	9.5455	13.5155	0.0858998
Moldova	4.03986	8.30246	12.3423	0.571668
Romania	14.6352	9.42348	24.0587	0.109882
Russia	27.4557	48.1956	75.6513	0.0855397
Rwanda	0.343175	1.04624	1.38942	0.0983309
Samoa	0.08808	0.314152	0.402232	0.2936
Sao Tome and Principe	0.019958	0.059875	0.079833	0.498956
Saudi Arabia	4.73027	4.53454	9.26481	0.112492
Senegal	2.54258	18.1422	20.6848	0.555147
Serbia and Montenegro	2.30602	4.41064	6.71666	0.106487
Seychelles	0.051361	0.051361	0.102722	0.733729
Sierra Leone	0.351585	1.29647	1.64806	0.183117
Singapore	0.428044	0.961945	1.38999	0.874207
Slovakia	4.55091	2.89475	7.44566	0.176941
Slovenia	2.22394	2.69865	4.92259	0.257997
Somalia	0.541971	11.7254	12.2674	0.192188
South Africa	36.5766	30.4468	67.0234	0.26727
Spain	129.171	96.7803	225.951	0.420124
Sri Lanka	55.2348	5.07098	60.3058	0.82724
Sudan	0.956749	6.1566	7.11335	0.021695
Suriname	1.12281	1.19504	2.31785	0.656615
Swaziland	0.831927	2.58586	3.41779	0.529889
Sweden	8.52834	13.3977	21.926	0.347812
Switzerland	2.99273	8.02937	11.0221	0.221683
Syria	29.2011	13.7959	42.997	0.558765
Taiwan	5.0897	3.46503	8.55473	0.108964
Tajikistan	8.0462	20.4056	28.4518	0.840774
Thailand	166.361	25.2483	191.609	0.333547
TFYR Macedonia	1.26472	1.50292	2.76764	0.28357
Togo	2.30022	5.49324	7.79346	0.620005
Trinidad and Tobago	2.1384	3.27049	5.40889	0.465882
Tunisia	5.83338	11.7755	17.6089	0.494354
Turkey	66.3397	56.875	123.215	0.157719
Turkmenistan	44.9008	22.6176	67.5184	0.630895
Uganda	5.94769	39.5395	45.4872	0.459281
Ukraine	18.1342	18.0828	36.217	0.115543
UAE	2.30409	2.12065	4.42474	0.277936
UK	39.0899	37.6912	76.7811	0.177639
Tanzania	15.171	59.6619	74.8329	0.522029
USA	753.114	207.142	960.256	0.259584
Uruguay	20.6309	23.9618	44.5927	0.342573
Uzbekistan	24.9905	4.84758	29.8381	0.130697
Vanuatu	0.14501	0.860057	1.00507	0.500033
Venezuela	4.55677	4.42893	8.9857	0.0379336
Viet Nam	98.693	8.83811	107.531	0.181677
Yemen	1.25638	8.98524	10.2416	0.268457
Zambia	2.45985	10.5242	12.984	0.450522
Zimbabwe	5.42372	33.529	38.9527	0.858557
Total	7558.2	4281.3	11839.5	0.226268
