# Supplementary material for: Mitigation potential of global ammonia emissions and related health impacts in the trade network
Source: Nat Commun. 2021 Nov 5;12:6308. doi: 10.1038/s41467-021-25854-3 (PMC8571346; doi:10.1038/s41467-021-25854-3)
Supplement: Supplementary file 4 — Supplementary Data 2 [file 41467_2021_25854_MOESM4_ESM.xlsx]

## Sheet: Table 1
Production-based (PBE) and consumption-based (CBE) agricultural NH3 emissions.
Region	PBE (Gg)	CBE (Gg)	Net balance	Per capita CBE (kg/cap)
Afghanistan	46.24	28.8709	-17.3691	0.976688
Albania	22.43	16.3218	-6.10824	5.61484
Algeria	74.52	81.9529	7.43293	2.21304
Angola	41.68	47.0139	5.33389	1.88691
Antigua	0.26	0.708299	0.448299	7.339
Argentina	519.57	343.604	-175.966	8.19452
Armenia	19.21	16.6561	-2.55391	5.76707
Aruba	0.04	1.13464	1.09464	11.0052
Australia	652.8	416.159	-236.641	18.2617
Austria	90.63	140.967	50.3372	16.6943
Azerbaijan	73.64	39.4011	-34.2389	4.25476
Bahamas	1.17	2.87643	1.70643	7.71218
Bahrain	0.28	5.08307	4.80307	3.88161
Bangladesh	536.8	359.01	-177.79	2.27987
Barbados	1.44	2.33416	0.894163	8.30142
Belarus	256.39	0.346936	-256.043	0.0365773
Belgium	117.75	122.62	4.86952	11.0176
Belize	1.62	0.734875	-0.885125	2.1614
Benin	22.26	18.3393	-3.92074	1.85739
Bermuda	0.11	1.00899	0.898994	15.648
Bhutan	1.73	2.18972	0.459716	2.92553
Bolivia	105.81	84.2543	-21.5557	8.21274
Bosnia and Herzegovina	27.25	21.7916	-5.45842	5.93697
Botswana	18.14	20.3852	2.24524	9.73066
Brazil	2829.19	2607.95	-221.241	13.0069
British Virgin Islands	0.05	0.339384	0.289384	11.8452
Brunei	3.32	3.7104	0.390405	9.30023
Bulgaria	49.32	23.8842	-25.4358	3.25022
Burkina Faso	76.81	56.5145	-20.2955	3.40449
Burundi	7.34	6.23725	-1.10275	0.66556
Cambodia	66.69	30.6882	-36.0018	2.06555
Cameroon	52.24	23.1362	-29.1038	1.09133
Canada	836.94	614.449	-222.491	17.696
Cape Verde	1.89	2.33023	0.440226	4.56907
Cayman Islands	0.02	0.528703	0.508703	9.09679
Central African Republic	32.51	23.5142	-8.99581	5.2787
Chad	52.89	23.2239	-29.6661	1.8211
Chile	196.93	117.996	-78.9344	6.85285
Mainland China	14648.6	13984.9	-663.704	10.3332
Colombia	372.27	417.395	45.1249	8.90357
Congo	5.75	5.34892	-0.401079	1.17344
Costa Rica	40.62	18.3436	-22.2764	3.91166
Croatia	56.48	51.2523	-5.2277	12.0223
Cuba	51.89	39.062	-12.828	3.45857
Cyprus	6.43	9.76353	3.33353	8.58651
Czech Republic	84.13	95.5688	11.4388	9.06007
Cote d’Ivoire	37.99	4.46708	-33.5229	0.194221
North Korea	50.78	22.1179	-28.6621	0.894254
DR Congo	16.63	21.5885	4.95852	0.296274
Denmark	157.79	85.2173	-72.5727	15.2585
Djibouti	2.13	1.84914	-0.280858	2.06458
Dominican Republic	81.26	51.8973	-29.3627	5.08992
Ecuador	128.06	105.662	-22.3984	6.88948
Egypt	436.67	306.189	-130.481	3.48962
El Salvador	30.82	27.041	-3.77902	4.32414
Eritrea	14.59	12.1216	-2.46841	2.62697
Estonia	10.76	12.302	1.54197	9.34765
Ethiopia	359.77	2.9963	-356.774	#DIV/0!
Fiji	8.44	3.42259	-5.01741	3.89563
Finland	46.53	52.5693	6.03932	9.67208
France	869.24	965.728	96.4883	14.6994
French Polynesia	0.56	2.09829	1.53829	7.69056
Gabon	2.13	2.93133	0.80133	1.66109
Gambia	2.54	2.44487	-0.0951284	1.37352
Georgia	32.48	34.9944	2.51444	9.15392
Germany	825.93	1219.85	393.923	15.1669
Ghana	30.89	9.24997	-21.64	0.38622
Greece	76.22	129.286	53.066	11.7497
Greenland	0.01	0.55412	0.54412	9.67759
Guatemala	84.68	31.8696	-52.8104	2.12599
Guinea	27.36	18.81	-8.55	1.66287
Guyana	11.68	45.1364	33.4564	59.946
Haiti	23.16	17.9276	-5.23237	1.77209
Honduras	42.97	21.639	-21.331	2.53859
Hong Kong	0.47	501.86	501.39	70.2158
Hungary	103.88	66.6633	-37.2167	6.6923
Iceland	4.39	3.41181	-0.978194	10.5916
India	6977.43	6451.9	-525.533	5.06427
Indonesia	1606.04	1572.91	-33.1347	6.2699
Iran	548.97	550.145	1.17457	7.17383
Iraq	85.55	93.7244	8.17436	2.88781
Ireland	145.05	64.3356	-80.7144	13.9775
Israel	24.56	88.297	63.737	11.1307
Italy	554.81	751.332	196.522	12.6598
Jamaica	8.83	8.0579	-0.7721	2.838
Japan	282.94	1302	1019.06	10.1592
Jordan	9.17	18.3829	9.21289	2.30748
Kazakhstan	120.63	138.966	18.3359	8.28983
Kenya	167.19	189.058	21.8678	4.36184
Kuwait	5.99	77.6131	71.6231	22.8858
Kyrgyzstan	26.09	27.2298	1.13979	4.86431
Laos	50.16	10.3745	-39.7855	1.65602
Latvia	16.93	23.5344	6.60445	11.5493
Lebanon	14.89	24.932	10.042	5.10018
Lesotho	5.48	6.3624	0.882398	3.02971
Liberia	3.53	0.445116	-3.08488	0.0767441
Libya	13.91	18.7542	4.84422	3.06062
Lithuania	42.53	44.2589	1.72893	14.7863
Luxembourg	3.42	20.8085	17.3885	39.2267
Macao SAR	0.11	7.14511	7.03511	12.7003
Madagascar	71.56	7.73339	-63.8266	0.391564
Malawi	51.18	10.9367	-40.2433	0.678693
Malaysia	216.17	307.477	91.3072	10.5853
Maldives	0	0.938087	0.938087	2.40748
Mali	88.01	61.3009	-26.7091	3.84672
Malta	1.34	4.79482	3.45482	11.4475
Mauritania	24.34	8.27796	-16.062	2.14758
Mauritius	3.64	13.7425	10.1025	10.99
Mexico	842.66	931.899	89.239	7.75247
Mongolia	65.09	21.9891	-43.1009	7.76437
Morocco	99.28	46.4687	-52.8113	1.36788
Mozambique	33.5	20.5689	-12.9311	0.783205
Myanmar	347.5	134.783	-212.717	2.66194
Namibia	20.86	12.5942	-8.26583	5.60834
Nepal	64.09	39.2428	-24.8472	1.40046
Netherlands	196.25	224.821	28.5706	13.4457
Netherlands Antilles	0.08	2.80635	2.72635	9.22227
New Caledonia	1.3	2.45876	1.15876	9.55136
New Zealand	229.26	68.6056	-160.654	15.5591
Nicaragua	52.76	22.0531	-30.7069	3.80054
Niger	78.11	71.9823	-6.12774	4.08085
Nigeria	320.23	261.7	-58.53	1.59215
Norway	42.99	87.9403	44.9503	17.5572
Oman	7.14	17.0779	9.93789	4.91309
Pakistan	1320.17	848.64	-471.53	4.79927
Panama	22.43	22.9502	0.520193	6.09297
Papua New Guinea	5.73	2.75896	-2.97104	0.375369
Paraguay	80.35	80.4469	0.0968872	12.5698
Peru	161.51	166.562	5.05242	5.48447
Philippines	313.84	317.46	3.62034	3.30419
Poland	494.34	495.657	1.31736	13.0333
Portugal	73.28	127.899	54.6185	12.1419
Qatar	2.15	16.7434	14.5934	7.97304
South Korea	157.34	481.841	324.501	9.616
Moldova	21.59	2.04997	-19.54	0.569437
Romania	218.95	230.29	11.3396	11.517
Russia	884.4	1346.97	462.571	9.38461
Rwanda	14.13	14.9531	0.823119	1.42773
Samoa	1.37	1.25446	-0.115535	6.57936
Sao Tome and Principe	0.16	0.313191	0.153191	1.70212
Saudi Arabia	82.36	248.479	166.119	8.56596
Senegal	37.26	19.2971	-17.9629	1.38544
Serbia and Montenegro	63.075	79.3623	16.2873	10.1362
Seychelles	0.14	0.533318	0.393318	5.96998
Sierra Leone	9	8.24606	-0.753942	1.2494
Singapore	1.59	116.726	115.136	21.979
Slovakia	42.08	67.1042	25.0242	12.4192
Slovenia	19.08	29.1312	10.0512	14.1548
Somalia	63.83	51.7785	-12.0515	4.04089
South Africa	250.77	251.984	1.21408	4.75541
Spain	537.82	577.328	39.5082	12.3213
Sri Lanka	72.9	23.3614	-49.5386	1.14563
Sudan	327.88	320.982	-6.89783	6.88525
Suriname	3.53	2.25751	-1.27249	4.18379
Swaziland	6.45	4.84024	-1.60976	3.90649
Sweden	63.04	119.758	56.7182	12.5423
Switzerland	49.72	155.859	106.139	19.4725
Syria	76.95	39.9452	-37.0048	1.95093
Taiwan	78.51	105.823	27.3128	4.56091
Tajikistan	33.84	7.4351	-26.4049	0.94474
Thailand	574.46	485.354	-89.1056	7.15006
TFYR Macedonia	9.76	10.7451	0.985057	5.18187
Togo	12.57	6.45325	-6.11675	0.970413
Trinidad and Tobago	11.61	10.0794	-1.53059	7.56467
Tunisia	35.62	30.8777	-4.74235	2.86728
Turkey	781.23	793.926	12.6959	10.6258
Turkmenistan	107.02	44.7808	-62.2392	8.53724
Uganda	99.04	57.1145	-41.9255	1.5772
Ukraine	313.45	345.658	32.208	7.56209
UAE	15.92	109.339	93.4191	12.2811
UK	432.23	925.188	492.958	14.5025
Tanzania	143.35	42.535	-100.815	0.907316
USA	3699.21	4339.01	639.805	13.826
Uruguay	130.17	97.2987	-32.8713	28.6119
Uzbekistan	228.3	209.286	-19.0136	7.04335
Vanuatu	2.01	1.34294	-0.667058	5.44199
Venezuela	236.88	273.585	36.7051	9.13439
Viet Nam	591.88	514.447	-77.4328	5.678
Yemen	38.15	33.373	-4.777	1.3754
Zambia	28.82	18.8129	-10.0071	1.26719
Zimbabwe	45.37	2.27128	-43.0987	0.182432
Total	52325.1	52325.1	0	7.4
