# Supplementary material for: Mitigation potential of global ammonia emissions and related health impacts in the trade network
Source: Nat Commun. 2021 Nov 5;12:6308. doi: 10.1038/s41467-021-25854-3 (PMC8571346; doi:10.1038/s41467-021-25854-3)
Supplement: Supplementary file 5 — Supplementary Data 3 [file 41467_2021_25854_MOESM5_ESM.xlsx]

## Sheet: Table 1
Embodied agricultural NH3 emissions in international imports (Gg)
Region	Crop-NH3	Livestock-NH3	Total EEI	Share in the CBE
Afghanistan	1.92509	1.11076	3.03585	0.105153
Albania	1.38182	1.19526	2.57708	0.157892
Algeria	12.7575	7.61755	20.3751	0.248619
Angola	4.6015	5.63378	10.2353	0.217708
Antigua	0.302484	0.197972	0.500457	0.706562
Argentina	31.8647	21.0564	52.9211	0.154018
Armenia	0.728632	0.606654	1.33529	0.080168
Aruba	0.647477	0.444963	1.09244	0.962804
Australia	77.7228	42.201	119.924	0.288168
Austria	53.1688	38.5856	91.7544	0.650892
Azerbaijan	1.93681	1.43321	3.37002	0.0855311
Bahamas	1.54572	0.680993	2.22671	0.774123
Bahrain	3.32898	1.42104	4.75002	0.93448
Bangladesh	13.9046	3.62228	17.5269	0.0488199
Barbados	0.893928	0.48048	1.37441	0.588823
Belarus	0.0989769	0.12332	0.222297	0.640743
Belgium	56.5394	39.4978	96.0372	0.783213
Belize	0.272295	0.18527	0.457565	0.622643
Benin	0.581048	0.596835	1.17788	0.0642274
Bermuda	0.491009	0.397745	0.888753	0.880831
Bhutan	0.456042	0.456659	0.9127	0.416812
Bolivia	4.44565	2.08814	6.5338	0.0775486
Bosnia and Herzegovina	2.25069	1.68026	3.93095	0.180389
Botswana	2.08571	1.97004	4.05575	0.198955
Brazil	121.682	41.8591	163.542	0.0627089
British Virgin Islands	0.146889	0.156707	0.303596	0.894548
Brunei	1.03692	0.52879	1.56571	0.421977
Bulgaria	6.13074	4.88305	11.0138	0.461133
Burkina Faso	1.09456	2.0152	3.10976	0.0550259
Burundi	0.273312	0.341127	0.614439	0.0985113
Cambodia	2.10159	0.87728	2.97887	0.0970687
Cameroon	1.45192	1.30569	2.75761	0.119191
Canada	191.758	87.0753	278.833	0.453794
Cape Verde	0.308067	0.342063	0.65013	0.278999
Cayman Islands	0.264841	0.234323	0.499163	0.944129
Central African Republic	0.183695	0.228682	0.412378	0.0175374
Chad	0.265865	0.377991	0.643856	0.0277239
Chile	25.6547	14.4479	40.1026	0.339865
Mainland China	567.485	356.466	923.951	0.0660677
Colombia	48.8532	22.355	71.2082	0.170601
Congo	0.985458	0.935302	1.92076	0.359093
Costa Rica	7.15892	4.47867	11.6376	0.634422
Croatia	7.28634	5.79795	13.0843	0.255292
Cuba	4.37077	2.25255	6.62332	0.169559
Cyprus	3.81972	2.27419	6.09391	0.62415
Czech Republic	30.7879	22.187	52.9749	0.554311
Cote d’Ivoire	1.11232	1.03452	2.14684	0.480591
North Korea	0.674256	0.269575	0.943831	0.0426728
DR Congo	2.90029	4.14823	7.04853	0.326494
Denmark	30.7095	21.478	52.1876	0.612406
Djibouti	0.215641	0.18083	0.396471	0.214408
Dominican Republic	5.79917	3.0853	8.88447	0.171193
Ecuador	7.2667	3.06587	10.3326	0.0977892
Egypt	17.4255	9.49572	26.9212	0.0879235
El Salvador	6.35896	4.59564	10.9546	0.405111
Eritrea	0.146375	0.158173	0.304549	0.0251245
Estonia	3.44122	2.54179	5.98301	0.486346
Ethiopia	1.94691	0.956151	2.90306	0.968882
Fiji	0.590789	0.370887	0.961677	0.280979
Finland	20.1462	14.2193	34.3656	0.653719
France	253.585	196.884	450.47	0.466456
French Polynesia	1.0212	0.568928	1.59013	0.75782
Gabon	1.10385	1.28855	2.3924	0.816147
Gambia	0.177515	0.185646	0.363161	0.14854
Georgia	3.35468	3.60802	6.9627	0.198966
Germany	442.104	300.123	742.226	0.608456
Ghana	2.39843	1.51246	3.91088	0.422799
Greece	40.7084	30.7624	71.4708	0.552812
Greenland	0.273292	0.261581	0.534872	0.965265
Guatemala	6.72052	4.25764	10.9782	0.344471
Guinea	0.583631	0.431422	1.01505	0.0539635
Guyana	20.2208	13.6508	33.8716	0.750428
Haiti	0.569578	0.390586	0.960164	0.0535578
Honduras	4.67284	2.87561	7.54845	0.348836
Hong Kong	352.101	138.035	490.136	0.976638
Hungary	11.7994	8.01836	19.8178	0.297282
Iceland	1.6061	1.03293	2.63903	0.7735
India	196.054	127.712	323.767	0.0501816
Indonesia	105.876	33.2238	139.099	0.0884346
Iran	30.893	14.9703	45.8633	0.0833659
Iraq	5.7549	3.4292	9.18409	0.0979905
Ireland	23.2757	15.4113	38.6869	0.60133
Israel	32.927	36.7936	69.7206	0.789615
Italy	225.056	166.679	391.736	0.521388
Jamaica	2.49409	1.37894	3.87303	0.48065
Japan	621.609	381.687	1003.3	0.77058
Jordan	9.5007	4.19239	13.6931	0.744882
Kazakhstan	15.4107	13.984	29.3946	0.211524
Kenya	12.5482	20.9215	33.4697	0.177035
Kuwait	49.4446	20.9449	70.3895	0.906927
Kyrgyzstan	1.80294	1.46707	3.27001	0.12009
Laos	0.59361	0.356513	0.950124	0.0915828
Latvia	4.99873	3.94756	8.94629	0.380136
Lebanon	11.8057	5.67535	17.481	0.701147
Lesotho	0.932748	0.822868	1.75562	0.275936
Liberia	0.150667	0.173069	0.323736	0.727308
Libya	3.13156	3.74771	6.87927	0.366812
Lithuania	9.49045	6.88779	16.3782	0.370055
Luxembourg	10.5417	8.57749	19.1192	0.918818
Macao SAR	5.32447	1.61966	6.94413	0.971872
Madagascar	1.27386	0.684131	1.95799	0.253186
Malawi	0.73325	0.966918	1.70017	0.155456
Malaysia	116.929	36.9517	153.88	0.500461
Maldives	0.620244	0.296695	0.916939	0.977457
Mali	0.722196	0.770915	1.49311	0.0243571
Malta	2.0385	1.53995	3.57846	0.746318
Mauritania	0.58914	0.644461	1.2336	0.149022
Mauritius	6.87005	4.34602	11.2161	0.816158
Mexico	190.027	62.4364	252.463	0.270913
Mongolia	1.55668	0.781772	2.33845	0.106346
Morocco	7.54139	4.94546	12.4869	0.268715
Mozambique	0.968695	0.995087	1.96378	0.0954733
Myanmar	0.22187	0.222135	0.444004	0.00329422
Namibia	1.59422	1.55211	3.14632	0.249824
Nepal	3.73635	1.36661	5.10296	0.130035
Netherlands	116.603	75.2567	191.86	0.853391
Netherlands Antilles	1.71684	0.991167	2.70801	0.964958
New Caledonia	0.765004	0.491795	1.2568	0.51115
New Zealand	15.0591	5.98852	21.0476	0.306791
Nicaragua	1.68202	1.16713	2.84915	0.129195
Niger	0.991128	1.53189	2.52302	0.0350505
Nigeria	14.1446	8.84441	22.989	0.0878448
Norway	35.3915	22.5984	57.9899	0.659424
Oman	8.69985	3.84007	12.5399	0.734278
Pakistan	8.51631	4.53132	13.0476	0.0153747
Panama	6.21363	3.21811	9.43174	0.410966
Papua New Guinea	1.36728	0.833597	2.20088	0.797719
Paraguay	6.38322	4.41451	10.7977	0.134222
Peru	18.7671	9.12882	27.8959	0.16748
Philippines	29.0028	10.9934	39.9963	0.125988
Poland	55.4914	34.36	89.8514	0.181277
Portugal	40.2418	31.7132	71.955	0.562595
Qatar	10.0032	4.47256	14.4757	0.864565
South Korea	240.693	89.6898	330.383	0.685668
Moldova	0.0525032	0.0669866	0.11949	0.0582884
Romania	19.4494	15.1326	34.582	0.150167
Russia	308.392	217.621	526.013	0.390515
Rwanda	0.819932	1.34152	2.16145	0.144549
Samoa	0.130902	0.149242	0.280143	0.223317
Sao Tome and Principe	0.0996622	0.128102	0.227764	0.727238
Saudi Arabia	113.904	57.5192	171.423	0.68989
Senegal	1.53785	1.1212	2.65905	0.137795
Serbia and Montenegro	9.93044	12.5497	22.4801	0.28326
Seychelles	0.265013	0.219841	0.484854	0.909128
Sierra Leone	0.439618	0.433646	0.873264	0.105901
Singapore	76.9188	36.9807	113.9	0.975782
Slovakia	18.686	13.0486	31.7346	0.472915
Slovenia	8.32014	6.31473	14.6349	0.502378
Somalia	0.0898838	0.116362	0.206245	0.00398322
South Africa	41.6724	25.0098	66.6822	0.264629
Spain	149.279	110.168	259.447	0.449392
Sri Lanka	8.04307	2.48019	10.5233	0.450455
Sudan	0.0755294	0.104985	0.180514	0.000562381
Suriname	0.56331	0.458361	1.02167	0.452567
Swaziland	0.875347	0.891648	1.76699	0.365063
Sweden	45.5724	31.2952	76.8676	0.641856
Switzerland	67.3217	47.1948	114.517	0.734743
Syria	3.69486	2.15913	5.85399	0.14655
Taiwan	26.2757	8.77676	35.0524	0.331237
Tajikistan	1.06229	0.937916	2.00021	0.269023
Thailand	67.175	32.9816	100.157	0.206358
TFYR Macedonia	2.05291	1.61453	3.66745	0.341315
Togo	0.601959	1.03649	1.63845	0.253895
Trinidad and Tobago	2.49617	1.29411	3.79028	0.376042
Tunisia	7.7024	4.87238	12.5748	0.407245
Turkey	84.7282	48.0574	132.786	0.167252
Turkmenistan	3.01639	2.14001	5.1564	0.115148
Uganda	2.11326	1.36315	3.47641	0.0608675
Ukraine	38.8399	28.0161	66.856	0.193417
UAE	68.2993	27.3379	95.6371	0.874683
UK	323.768	233.094	556.862	0.601891
Tanzania	2.53719	1.26349	3.80069	0.0893544
USA	1040.39	523.35	1563.74	0.36039
Uruguay	7.20357	4.24558	11.4491	0.11767
Uzbekistan	6.18676	4.37503	10.5618	0.0504657
Vanuatu	0.160311	0.169979	0.330291	0.245946
Venezuela	27.8953	16.744	44.6392	0.163164
Viet Nam	19.8216	9.55321	29.3748	0.0570997
Yemen	3.74694	1.59189	5.33883	0.159975
Zambia	1.54058	1.36778	2.90836	0.154594
Zimbabwe	0.986977	1.15278	2.13976	0.940027
Total	7480.27	4359.2	11839.5	0.226291
