# Supplementary material for: Mitigation potential of global ammonia emissions and related health impacts in the trade network
Source: Nat Commun. 2021 Nov 5;12:6308. doi: 10.1038/s41467-021-25854-3 (PMC8571346; doi:10.1038/s41467-021-25854-3)
Supplement: Supplementary file 6 — Supplementary Data 4 [file 41467_2021_25854_MOESM6_ESM.xlsx]

## Sheet: Table 1
NH3 emissions reductions (unit: Gg) achieved through export transfer for the three communities
Country	Community	Emission change	Country	Community	Emission change	country	community	Emission change
Albania	1-EU-CA	-3.74346	Afghanistan	2-SWA-AF-SA	-12.6071	Antigua	3-ESA-NA-OA	0.112404
Armenia	1-EU-CA	-0.446908	Algeria	2-SWA-AF-SA	-0.249176	Aruba	3-ESA-NA-OA	0
Austria	1-EU-CA	-17.5568	Angola	2-SWA-AF-SA	3.32123	Australia	3-ESA-NA-OA	53.3564
Azerbaijan	1-EU-CA	-15.4534	Argentina	2-SWA-AF-SA	-83.7607	Bahamas	3-ESA-NA-OA	0.669882
Belarus	1-EU-CA	-240.017	Bahrain	2-SWA-AF-SA	0.053137	Barbados	3-ESA-NA-OA	1.10921
Belgium	1-EU-CA	8.15069	Bangladesh	2-SWA-AF-SA	-23.231	Belize	3-ESA-NA-OA	-0.090383
Bermuda	1-EU-CA	0.095415	Benin	2-SWA-AF-SA	-0.614027	Bolivia	3-ESA-NA-OA	-7.63543
Bosnia and Herzegovina	1-EU-CA	-2.11066	Bhutan	2-SWA-AF-SA	0.332807	Brunei	3-ESA-NA-OA	0.988126
British Virgin Islands	1-EU-CA	0	Botswana	2-SWA-AF-SA	-0.074453	Cambodia	3-ESA-NA-OA	-26.187
Bulgaria	1-EU-CA	-12.0694	Brazil	2-SWA-AF-SA	-0.227199	Canada	3-ESA-NA-OA	2.93109
Cameroon	1-EU-CA	-1.32577	Burkina Faso	2-SWA-AF-SA	-6.5265	Chile	3-ESA-NA-OA	-62.3463
Cape Verde	1-EU-CA	1.23512	Burundi	2-SWA-AF-SA	-0.481457	Mainland China	3-ESA-NA-OA	-228.256
Central African Republic	1-EU-CA	-5.02349	Cayman Islands	2-SWA-AF-SA	0.001229	Colombia	3-ESA-NA-OA	-23.8369
Chad	1-EU-CA	-10.2071	Congo	2-SWA-AF-SA	0.288096	Costa Rica	3-ESA-NA-OA	-11.7432
Croatia	1-EU-CA	-4.04071	Cote d'Ivoire	2-SWA-AF-SA	5.50482	Cuba	3-ESA-NA-OA	-0.219372
Cyprus	1-EU-CA	-1.68988	DR Congo	2-SWA-AF-SA	6.19859	North Korea	3-ESA-NA-OA	-18.2803
Czech Republic	1-EU-CA	62.8674	Djibouti	2-SWA-AF-SA	-0.236776	Dominican Republic	3-ESA-NA-OA	-16.5125
Denmark	1-EU-CA	-43.5353	Egypt	2-SWA-AF-SA	-18.9132	Ecuador	3-ESA-NA-OA	-17.1214
Estonia	1-EU-CA	6.98377	Eritrea	2-SWA-AF-SA	-0.846054	El Salvador	3-ESA-NA-OA	-4.45452
Finland	1-EU-CA	19.5794	Ethiopia	2-SWA-AF-SA	-151.345	French Polynesia	3-ESA-NA-OA	0.030893
France	1-EU-CA	-141.917	Fiji	2-SWA-AF-SA	-0.051647	Guatemala	3-ESA-NA-OA	-30.8248
Gabon	1-EU-CA	-0.040137	Gambia	2-SWA-AF-SA	-0.115146	Guyana	3-ESA-NA-OA	2.92496
Georgia	1-EU-CA	-3.32312	Ghana	2-SWA-AF-SA	-1.67821	Haiti	3-ESA-NA-OA	-0.745331
Germany	1-EU-CA	-162.091	Guinea	2-SWA-AF-SA	-1.03209	Honduras	3-ESA-NA-OA	-6.05388
Greece	1-EU-CA	26.5821	India	2-SWA-AF-SA	-29.1349	Hong Kong	3-ESA-NA-OA	0.283604
Greenland	1-EU-CA	0	Iran	2-SWA-AF-SA	58.8846	Indonesia	3-ESA-NA-OA	-47.4109
Hungary	1-EU-CA	-28.1376	Iraq	2-SWA-AF-SA	-0.161379	Jamaica	3-ESA-NA-OA	-1.56763
Iceland	1-EU-CA	0.284557	Jordan	2-SWA-AF-SA	1.90652	Japan	3-ESA-NA-OA	10.2073
Ireland	1-EU-CA	-46.2593	Kenya	2-SWA-AF-SA	-3.27836	Laos	3-ESA-NA-OA	-35.292
Israel	1-EU-CA	9.25949	Kuwait	2-SWA-AF-SA	-0.02653	Lesotho	3-ESA-NA-OA	-0.027188
Italy	1-EU-CA	-72.6243	Lebanon	2-SWA-AF-SA	-4.99049	Macao SAR	3-ESA-NA-OA	0
Kazakhstan	1-EU-CA	16.3051	Liberia	2-SWA-AF-SA	-0.917444	Madagascar	3-ESA-NA-OA	-27.5647
Kyrgyzstan	1-EU-CA	-1.58075	Libya	2-SWA-AF-SA	-0.13667	Malaysia	3-ESA-NA-OA	23.9768
Latvia	1-EU-CA	10.8344	Malawi	2-SWA-AF-SA	-6.19273	Mexico	3-ESA-NA-OA	-70.3483
Lithuania	1-EU-CA	-7.60187	Maldives	2-SWA-AF-SA	0.000617	Mongolia	3-ESA-NA-OA	-18.5971
Luxembourg	1-EU-CA	-2.01496	Mali	2-SWA-AF-SA	-2.58415	Myanmar	3-ESA-NA-OA	-76.3805
Malta	1-EU-CA	-0.072453	Mauritius	2-SWA-AF-SA	3.17985	New Zealand	3-ESA-NA-OA	-42.8869
Mauritania	1-EU-CA	0.245388	Mozambique	2-SWA-AF-SA	-3.48002	Nicaragua	3-ESA-NA-OA	-3.52791
Morocco	1-EU-CA	-0.624821	Namibia	2-SWA-AF-SA	-0.906751	Panama	3-ESA-NA-OA	-1.63388
Netherlands	1-EU-CA	107.737	Nepal	2-SWA-AF-SA	-2.07781	Papua New Guinea	3-ESA-NA-OA	1.44363
New Caledonia	1-EU-CA	-0.016171	Netherlands Antilles	2-SWA-AF-SA	0.08795	Peru	3-ESA-NA-OA	2.34609
Norway	1-EU-CA	2.57444	Niger	2-SWA-AF-SA	-2.52596	Philippines	3-ESA-NA-OA	11.403
Poland	1-EU-CA	-37.1601	Nigeria	2-SWA-AF-SA	-7.62992	South Korea	3-ESA-NA-OA	-1.74437
Portugal	1-EU-CA	-5.85626	Oman	2-SWA-AF-SA	-0.856756	Singapore	3-ESA-NA-OA	1.37682
Moldova	1-EU-CA	-6.78081	Pakistan	2-SWA-AF-SA	-95.651	Taiwan	3-ESA-NA-OA	-1.41002
Romania	1-EU-CA	140.277	Paraguay	2-SWA-AF-SA	16.9066	Thailand	3-ESA-NA-OA	-13.7284
Russia	1-EU-CA	0	Qatar	2-SWA-AF-SA	0.436718	Trinidad and Tobago	3-ESA-NA-OA	-0.723514
Slovakia	1-EU-CA	30.3998	Rwanda	2-SWA-AF-SA	-0.627016	USA	3-ESA-NA-OA	231.155
Slovenia	1-EU-CA	-1.60028	Samoa	2-SWA-AF-SA	-0.044942	Venezuela	3-ESA-NA-OA	28.6469
Spain	1-EU-CA	-121.578	Sao Tome and Principe	2-SWA-AF-SA	0.01424	Viet Nam	3-ESA-NA-OA	-44.3784
Sweden	1-EU-CA	-3.74146	Saudi Arabia	2-SWA-AF-SA	-0.460428		Total	-468.57
Switzerland	1-EU-CA	13.1338	Senegal	2-SWA-AF-SA	-0.168893
Tajikistan	1-EU-CA	-24.0213	Serbia and Montenegro	2-SWA-AF-SA	0
TFYR Macedonia	1-EU-CA	3.18739	Seychelles	2-SWA-AF-SA	0.01371
Turkey	1-EU-CA	-68.6012	Sierra Leone	2-SWA-AF-SA	0.020605
Turkmenistan	1-EU-CA	-42.6809	Somalia	2-SWA-AF-SA	-3.57066
Ukraine	1-EU-CA	-10.0314	South Africa	2-SWA-AF-SA	-12.5153
UK	1-EU-CA	-35.4738	Sri Lanka	2-SWA-AF-SA	-7.42689
Uzbekistan	1-EU-CA	-31.6161	Sudan	2-SWA-AF-SA	-2.47041
	Total	-752.93	Suriname	2-SWA-AF-SA	2.50447
			Swaziland	2-SWA-AF-SA	-0.292392
			Syria	2-SWA-AF-SA	-7.13805
			Togo	2-SWA-AF-SA	-2.7006
			Tunisia	2-SWA-AF-SA	-0.706281
			Uganda	2-SWA-AF-SA	-19.542
			UAE	2-SWA-AF-SA	1.54647
			Tanzania	2-SWA-AF-SA	-15.8422
			Uruguay	2-SWA-AF-SA	-0.377267
			Vanuatu	2-SWA-AF-SA	-0.149071
			Yemen	2-SWA-AF-SA	-2.3551
			Zambia	2-SWA-AF-SA	-4.45131
			Zimbabwe	2-SWA-AF-SA	-9.02546
				Total	-451.2
