# Supplementary material for: Mitigation potential of global ammonia emissions and related health impacts in the trade network
Source: Nat Commun. 2021 Nov 5;12:6308. doi: 10.1038/s41467-021-25854-3 (PMC8571346; doi:10.1038/s41467-021-25854-3)
Supplement: Supplementary file 7 — Supplementary Data 5 [file 41467_2021_25854_MOESM7_ESM.xlsx]

## Sheet: Table 1
NH3 emissions reductions (unit: Gg) achieved through import substitution for the three communities
Country	Community	Emission change	Country	Community	Emission change	Country	Community	Emission change
Albania	1-EU-CA	-0.010764	Afghanistan	2-SWA-AF-SA	0	Antigua	3-ESA-NA-OA	-0.004883
Armenia	1-EU-CA	-0.038127	Algeria	2-SWA-AF-SA	-0.677529	Aruba	3-ESA-NA-OA	0
Austria	1-EU-CA	-4.80183	Angola	2-SWA-AF-SA	-0.225044	Australia	3-ESA-NA-OA	-0.031867
Azerbaijan	1-EU-CA	-0.028794	Argentina	2-SWA-AF-SA	-0.001921	Bahamas	3-ESA-NA-OA	-0.006086
Belarus	1-EU-CA	0	Bahrain	2-SWA-AF-SA	-0.024242	Barbados	3-ESA-NA-OA	-0.022448
Belgium	1-EU-CA	-7.60112	Bangladesh	2-SWA-AF-SA	0	Belize	3-ESA-NA-OA	-0.007888
Bermuda	1-EU-CA	-0.003539	Benin	2-SWA-AF-SA	-0.001582	Bolivia	3-ESA-NA-OA	-0.001883
Bosnia and Herzegovina	1-EU-CA	-0.116899	Bhutan	2-SWA-AF-SA	-0.001376	Brunei	3-ESA-NA-OA	-0.005918
British Virgin Islands	1-EU-CA	0	Botswana	2-SWA-AF-SA	-0.16566	Cambodia	3-ESA-NA-OA	0
Bulgaria	1-EU-CA	-0.152877	Brazil	2-SWA-AF-SA	-0.058725	Canada	3-ESA-NA-OA	-0.001232
Cameroon	1-EU-CA	-0.011463	Burkina Faso	2-SWA-AF-SA	-0.138734	Chile	3-ESA-NA-OA	-0.07194
Cape Verde	1-EU-CA	-0.008844	Burundi	2-SWA-AF-SA	-0.243398	Mainland China	3-ESA-NA-OA	-15.2873
Central African Republic	1-EU-CA	0	Cayman Islands	2-SWA-AF-SA	-0.027458	Colombia	3-ESA-NA-OA	0
Chad	1-EU-CA	0	Congo	2-SWA-AF-SA	-0.093212	Costa Rica	3-ESA-NA-OA	-2.58409
Croatia	1-EU-CA	-0.017187	Cote d'Ivoire	2-SWA-AF-SA	-0.018682	Cuba	3-ESA-NA-OA	-0.038642
Cyprus	1-EU-CA	-0.002205	DR Congo	2-SWA-AF-SA	-0.294605	North Korea	3-ESA-NA-OA	0
Czech Republic	1-EU-CA	-4.4313	Djibouti	2-SWA-AF-SA	-0.009539	Dominican Republic	3-ESA-NA-OA	-0.005908
Denmark	1-EU-CA	-0.313308	Egypt	2-SWA-AF-SA	-0.013419	Ecuador	3-ESA-NA-OA	-0.010366
Estonia	1-EU-CA	-0.633038	Eritrea	2-SWA-AF-SA	-0.189028	El Salvador	3-ESA-NA-OA	-0.004531
Finland	1-EU-CA	-3.06238	Ethiopia	2-SWA-AF-SA	-0.164298	French Polynesia	3-ESA-NA-OA	-0.017187
France	1-EU-CA	-8.97076	Fiji	2-SWA-AF-SA	-0.000702	Guatemala	3-ESA-NA-OA	-0.425131
Gabon	1-EU-CA	-0.417072	Gambia	2-SWA-AF-SA	-0.008613	Guyana	3-ESA-NA-OA	-0.122681
Georgia	1-EU-CA	-0.07011	Ghana	2-SWA-AF-SA	-0.145247	Haiti	3-ESA-NA-OA	-0.0009
Germany	1-EU-CA	-22.1441	Guinea	2-SWA-AF-SA	0	Honduras	3-ESA-NA-OA	-0.639392
Greece	1-EU-CA	-4.61602	India	2-SWA-AF-SA	-9.54446	Hong Kong	3-ESA-NA-OA	-5.52918
Greenland	1-EU-CA	0	Iran	2-SWA-AF-SA	-4.10845	Indonesia	3-ESA-NA-OA	-0.015983
Hungary	1-EU-CA	-0.830368	Iraq	2-SWA-AF-SA	-0.161987	Jamaica	3-ESA-NA-OA	-0.025829
Iceland	1-EU-CA	-0.021574	Jordan	2-SWA-AF-SA	-2.07764	Japan	3-ESA-NA-OA	-5.09229
Ireland	1-EU-CA	-0.00091	Kenya	2-SWA-AF-SA	-2.94755	Laos	3-ESA-NA-OA	-0.002036
Israel	1-EU-CA	-0.025668	Kuwait	2-SWA-AF-SA	-0.15295	Lesotho	3-ESA-NA-OA	0
Italy	1-EU-CA	-13.2909	Lebanon	2-SWA-AF-SA	-0.379975	Macao SAR	3-ESA-NA-OA	0
Kazakhstan	1-EU-CA	-1.19993	Liberia	2-SWA-AF-SA	-0.002125	Madagascar	3-ESA-NA-OA	-0.001247
Kyrgyzstan	1-EU-CA	-0.126695	Libya	2-SWA-AF-SA	-0.069001	Malaysia	3-ESA-NA-OA	-3.71141
Latvia	1-EU-CA	-1.26359	Malawi	2-SWA-AF-SA	-0.443625	Mexico	3-ESA-NA-OA	-0.001962
Lithuania	1-EU-CA	-3.73899	Maldives	2-SWA-AF-SA	-0.072623	Mongolia	3-ESA-NA-OA	0
Luxembourg	1-EU-CA	-0.0505	Mali	2-SWA-AF-SA	-0.001925	Myanmar	3-ESA-NA-OA	-0.000285
Malta	1-EU-CA	-0.004735	Mauritius	2-SWA-AF-SA	-0.096202	New Zealand	3-ESA-NA-OA	0
Mauritania	1-EU-CA	-0.010351	Mozambique	2-SWA-AF-SA	-0.224644	Nicaragua	3-ESA-NA-OA	-0.002061
Morocco	1-EU-CA	-0.002554	Namibia	2-SWA-AF-SA	-0.169278	Panama	3-ESA-NA-OA	-0.2864
Netherlands	1-EU-CA	-69.0929	Nepal	2-SWA-AF-SA	0	Papua New Guinea	3-ESA-NA-OA	-0.014417
New Caledonia	1-EU-CA	-0.003825	Netherlands Antilles	2-SWA-AF-SA	-0.054823	Peru	3-ESA-NA-OA	-1.10401
Norway	1-EU-CA	-0.077475	Niger	2-SWA-AF-SA	-0.044572	Philippines	3-ESA-NA-OA	-0.43041
Poland	1-EU-CA	-8.8344	Nigeria	2-SWA-AF-SA	-0.181984	South Korea	3-ESA-NA-OA	-3.41144
Portugal	1-EU-CA	-1.53718	Oman	2-SWA-AF-SA	-0.268642	Singapore	3-ESA-NA-OA	-8.09464
Moldova	1-EU-CA	-0.003061	Pakistan	2-SWA-AF-SA	-0.114085	Taiwan	3-ESA-NA-OA	-0.26178
Romania	1-EU-CA	-2.11419	Paraguay	2-SWA-AF-SA	-0.219336	Thailand	3-ESA-NA-OA	-20.3041
Russia	1-EU-CA	0	Qatar	2-SWA-AF-SA	-0.221963	Trinidad and Tobago	3-ESA-NA-OA	-0.04869
Slovakia	1-EU-CA	-2.24839	Rwanda	2-SWA-AF-SA	-0.239331	USA	3-ESA-NA-OA	-6.084
Slovenia	1-EU-CA	-0.928107	Samoa	2-SWA-AF-SA	-0.001945	Venezuela	3-ESA-NA-OA	-0.202899
Spain	1-EU-CA	-6.83826	Sao Tome and Principe	2-SWA-AF-SA	-0.004713	Viet Nam	3-ESA-NA-OA	-4.47044
Sweden	1-EU-CA	-0.742484	Saudi Arabia	2-SWA-AF-SA	-17.0473		Total	-78.39
Switzerland	1-EU-CA	-0.972264	Senegal	2-SWA-AF-SA	-0.079968
Tajikistan	1-EU-CA	-0.041739	Serbia and Montenegro	2-SWA-AF-SA	-0.051041
TFYR Macedonia	1-EU-CA	-0.323766	Seychelles	2-SWA-AF-SA	-0.007158
Turkey	1-EU-CA	-25.565	Sierra Leone	2-SWA-AF-SA	-0.002877
Turkmenistan	1-EU-CA	0	Somalia	2-SWA-AF-SA	0
Ukraine	1-EU-CA	-3.66146	South Africa	2-SWA-AF-SA	-4.01006
UK	1-EU-CA	-6.31088	Sri Lanka	2-SWA-AF-SA	-0.001817
Uzbekistan	1-EU-CA	-2.25403	Sudan	2-SWA-AF-SA	-0.002308
	Total	-209.57	Suriname	2-SWA-AF-SA	-0.003878
			Swaziland	2-SWA-AF-SA	-0.204556
			Syria	2-SWA-AF-SA	-0.207411
			Togo	2-SWA-AF-SA	-0.265128
			Tunisia	2-SWA-AF-SA	-0.960453
			Uganda	2-SWA-AF-SA	-0.183288
			UAE	2-SWA-AF-SA	-0.408329
			Tanzania	2-SWA-AF-SA	-0.16847
			Uruguay	2-SWA-AF-SA	-0.03767
			Vanuatu	2-SWA-AF-SA	-0.002118
			Yemen	2-SWA-AF-SA	-0.056547
			Zambia	2-SWA-AF-SA	-0.553188
			Zimbabwe	2-SWA-AF-SA	0
				Total	-48.56
