# Supplementary material for: Mitigation potential of global ammonia emissions and related health impacts in the trade network
Source: Nat Commun. 2021 Nov 5;12:6308. doi: 10.1038/s41467-021-25854-3 (PMC8571346; doi:10.1038/s41467-021-25854-3)
Supplement: Supplementary file 8 — Supplementary Data 6 [file 41467_2021_25854_MOESM8_ESM.xlsx]

## Sheet: Table 1
Regional information for the MRIO analysis
Economy No.	Region	Abbr.	Region grouping
1	Afghanistan	AFG	Europe & Eurasia
2	Albania	ALB	Europe & Eurasia
3	Algeria	DZA	Africa
4	Angola	AGO	Africa
5	Antigua	ATG	South & Central America
6	Argentina	ARG	South & Central America
7	Armenia	ARM	Europe & Eurasia
8	Aruba	ABW	South & Central America
9	Australia	AUS	Asia Pacific
10	Austria	AUT	Europe & Eurasia
11	Azerbaijan	AZE	Europe & Eurasia
12	Bahamas	BHS	South & Central America
13	Bahrain	BHR	Middle East
14	Bangladesh	BGD	Asia Pacific
15	Barbados	BRB	South & Central America
16	Belarus	BLR	Europe & Eurasia
17	Belgium	BEL	Europe & Eurasia
18	Belize	BLZ	South & Central America
19	Benin	BEN	Africa
20	Bermuda	BMU	Europe & Eurasia
21	Bhutan	BTN	Europe & Eurasia
22	Bolivia	BOL	South & Central America
23	Bosnia and Herzegovina	BIH	Europe & Eurasia
24	Botswana	BWA	Africa
25	Brazil	BRA	South & Central America
26	British Virgin Islands	VGB	Europe & Eurasia
27	Brunei	BRN	Asia Pacific
28	Bulgaria	BGR	Europe & Eurasia
29	Burkina Faso	BFA	Africa
30	Burundi	BDI	Africa
31	Cambodia	KHM	Asia Pacific
32	Cameroon	CMR	Africa
33	Canada	CAN	North America
34	Cape Verde	CPV	Africa
35	Cayman Islands	CYM	South & Central America
36	Central African Republic	CAF	Africa
37	Chad	TCD	Africa
38	Chile	CHL	South & Central America
39	Mainland China	CHN	Asia Pacific
40	Colombia	COL	South & Central America
41	Congo	COG	Africa
42	Costa Rica	CRI	South & Central America
43	Croatia	HRV	Europe & Eurasia
44	Cuba	CUB	South & Central America
45	Cyprus	CYP	Middle East
46	Czech Republic	CZE	Europe & Eurasia
47	Cote d’Ivoire	CIV	Africa
48	North Korea	PRK	Asia Pacific
49	DR Congo	COD	Africa
50	Denmark	DNK	Europe & Eurasia
51	Djibouti	DJI	Africa
52	Dominican Republic	DOM	South & Central America
53	Ecuador	ECU	South & Central America
54	Egypt	EGY	Africa
55	El Salvador	SLV	South & Central America
56	Eritrea	ERI	Africa
57	Estonia	EST	Europe & Eurasia
58	Ethiopia	ETH	Africa
59	Fiji	FJI	Asia Pacific
60	Finland	FIN	Europe & Eurasia
61	France	FRA	Europe & Eurasia
62	French Polynesia	PYF	Europe & Eurasia
63	Gabon	GAB	Africa
64	Gambia	GMB	Africa
65	Georgia	GEO	Europe & Eurasia
66	Germany	DEU	Europe & Eurasia
67	Ghana	GHA	Africa
68	Greece	GRC	Europe & Eurasia
69	Greenland	GRL	North America
70	Guatemala	GTM	South & Central America
71	Guinea	GIN	Africa
72	Guyana	GUY	South & Central America
73	Haiti	HTI	South & Central America
74	Honduras	HND	South & Central America
75	Hong Kong	HKG	Asia Pacific
76	Hungary	HUN	Europe & Eurasia
77	Iceland	ISL	Europe & Eurasia
78	India	IND	Europe & Eurasia
79	Indonesia	IDN	Asia Pacific
80	Iran	IRN	Middle East
81	Iraq	IRQ	Middle East
82	Ireland	IRL	Europe & Eurasia
83	Israel	ISR	Middle East
84	Italy	ITA	Europe & Eurasia
85	Jamaica	JAM	South & Central America
86	Japan	JPN	Asia Pacific
87	Jordan	JOR	Middle East
88	Kazakhstan	KAZ	Europe & Eurasia
89	Kenya	KEN	Africa
90	Kuwait	KWT	Middle East
91	Kyrgyzstan	KGZ	Europe & Eurasia
92	Laos	LAO	Asia Pacific
93	Latvia	LVA	Europe & Eurasia
94	Lebanon	LBN	Middle East
95	Lesotho	LSO	Africa
96	Liberia	LBR	Africa
97	Libya	LBY	Africa
98	Lithuania	LTU	Europe & Eurasia
99	Luxembourg	LUX	Europe & Eurasia
100	Macao SAR	MAC	Asia Pacific
101	Madagascar	MDG	Africa
102	Malawi	MWI	Africa
103	Malaysia	MYS	Asia Pacific
104	Maldives	MDV	Europe & Eurasia
105	Mali	MLI	Africa
106	Malta	MLT	Europe & Eurasia
107	Mauritania	MRT	Africa
108	Mauritius	MUS	Africa
109	Mexico	MEX	North America
110	Mongolia	MNG	Europe & Eurasia
111	Morocco	MAR	Africa
112	Mozambique	MOZ	Africa
113	Myanmar	MMR	Asia Pacific
114	Namibia	NAM	Africa
115	Nepal	NPL	Europe & Eurasia
116	Netherlands	NLD	Europe & Eurasia
117	Netherlands Antilles	ANT	Europe & Eurasia
118	New Caledonia	NCL	Asia Pacific
119	New Zealand	NZL	Asia Pacific
120	Nicaragua	NIC	South & Central America
121	Niger	NER	Africa
122	Nigeria	NGA	Africa
123	Norway	NOR	Europe & Eurasia
124	Oman	OMN	Middle East
125	Pakistan	PAK	Middle East
126	Panama	PAN	South & Central America
127	Papua New Guinea	PNG	Asia Pacific
128	Paraguay	PRY	South & Central America
129	Peru	PER	South & Central America
130	Philippines	PHL	Asia Pacific
131	Poland	POL	Europe & Eurasia
132	Portugal	PRT	Europe & Eurasia
133	Qatar	QAT	Middle East
134	South Korea	KOR	Asia Pacific
135	Moldova	MDA	Europe & Eurasia
136	Romania	ROU	Europe & Eurasia
137	Russia	RUS	Europe & Eurasia
138	Rwanda	RWA	Africa
139	Samoa	WSM	Asia Pacific
140	Sao Tome and Principe	STP	Africa
141	Saudi Arabia	SAU	Middle East
142	Senegal	SEN	Africa
143	Serbia and Montenegro	SCG	Europe & Eurasia
144	Seychelles	SYC	Africa
145	Sierra Leone	SLE	Africa
146	Singapore	SGP	Asia Pacific
147	Slovakia	SVK	Europe & Eurasia
148	Slovenia	SVN	Europe & Eurasia
149	Somalia	SOM	Africa
150	South Africa	ZAF	Africa
151	Spain	ESP	Europe & Eurasia
152	Sri Lanka	LKA	Europe & Eurasia
153	Sudan	SDN	Africa
154	Suriname	SUR	South & Central America
155	Swaziland	SWZ	Africa
156	Sweden	SWE	Europe & Eurasia
157	Switzerland	CHE	Europe & Eurasia
158	Syria	SYR	Middle East
159	Taiwan	TWN	Asia Pacific
160	Tajikistan	TJK	Europe & Eurasia
161	Thailand	THA	Asia Pacific
162	TFYR Macedonia	MKD	Europe & Eurasia
163	Togo	TGO	Africa
164	Trinidad and Tobago	TTO	South & Central America
165	Tunisia	TUN	Africa
166	Turkey	TUR	Europe & Eurasia
167	Turkmenistan	TKM	Europe & Eurasia
168	Uganda	UGA	Africa
169	Ukraine	UKR	Europe & Eurasia
170	UAE	ARE	Middle East
171	UK	GBR	Europe & Eurasia
172	Tanzania	TZA	Africa
173	USA	USA	North America
174	Uruguay	URY	South & Central America
175	Uzbekistan	UZB	Europe & Eurasia
176	Vanuatu	VUT	Asia Pacific
177	Venezuela	VEN	South & Central America
178	Viet Nam	VNM	Asia Pacific
179	Yemen	YEM	Middle East
180	Zambia	ZMB	Africa
181	Zimbabwe	ZWE	Africa
